# Supplementary material for: TtCel7A: A Native Thermophilic Bifunctional Cellulose/Xylanase Exogluclanase from the Thermophilic Biomass-Degrading Fungus Thielavia terrestris Co3Bag1, and Its Application in Enzymatic Hydrolysis of Agroindustrial Derivatives
Source: J Fungi (Basel). 2023 Jan 23;9(2):152. doi: 10.3390/jof9020152 (PMC9961574; doi:10.3390/jof9020152)
Supplement: Supplementary file 1 [file jof-09-00152-s001.zip]

Archive with 1 entries (1 files):
- jof-2142636-supplementary.pdf
